# Supplementary material for: The Protein Engineering of Zearalenone Hydrolase Results in a Shift in the pH Optimum of the Relative Activity of the Enzyme
Source: Toxins (Basel). 2024 Dec 13;16(12):540. doi: 10.3390/toxins16120540 (PMC11679840; doi:10.3390/toxins16120540)
Supplement: Supplementary file 1 [file toxins-16-00540-s001.zip]

Archive with 1 entries (1 files):
- toxins-3315156-supplementary.pdf
